# Supplementary material for: Hbs and Rst adhesion molecules provide a regional code that regulates cell elimination during epithelial remodeling
Source: iScience. 2026 Feb 18;29(3):114971. doi: 10.1016/j.isci.2026.114971 (PMC12992536; doi:10.1016/j.isci.2026.114971)
Supplement: Table S1. Screening results - Characterization of novel regulators of epithelial remodeling [file mmc2.xlsx]

## Sheet: Folha1
Table S1
Gene Identification				In Silico Screen	Validation Screen
			Human Homolog	Score	RNAi Line	RNAi Line	RNAi Line	Pannier-Gal4			Apterous-Gal4			Final Score
Screen ID	CG number	Name			A	B	C	A	B	C	A	B	C
51	CG7999	Med24	MED24	++	15878	33755T		ND	++		++	++		I +
62	CG9862	Rae1	RAE1	+ / ND	29302	29303	101338	N	++*	++*	N		++*	I +*
72	CG4393	Hr4	NR6A1	+	37066	101865	37067	++	++	+	+	+	N	I +
73	CG11228	Hippo	STK3	++	7823	104169		++*	++*		+	NoF		I ++*
74	CG8083	Cnt2	SLC28A2	++ / IA	37161	105828		++	++		++	N		I +
77	CG6479	no name	TMEM209	++	45648	45649		++	+		++	+		I ++
82	CG13852	mats	MOB1B	++	17716	108080		++*	++*		++	++		I ++*
84	CG17293	Wdr82	WDR82	+* / ND	25246	25248		++	++*		++	++		I ++*
86	CG5933	Mettl3	METTL3	++	20969	20968		++	++*		++	+		I ++*
92	CG9086	Ubr1	UBR1/2	+ / IA	29775	108902		++	+		++	++		I ++
150	CG14802	Med18	MED18	+*	28264	106760		++	++		+	++		I ++
176	CG6434	Pseudogene	--	+*	36424	36425		++	++		++	++		I ++
225	CG4125	Roughest	KIRREL1	++ / IA	951	27223		++	++		++	++		I ++
242	CG15431	no name	--	++	7298	--		++			++			I ++
292	CG42687	CoRest	RCOR1	++ / +*	102566	104900		+	++		++	+		I ++
326	CG5003	no name	FBXL2	+*	26679	26680		+	+		++	++		I ++
328	CG5013	no name	METTL23	++	48108	102140		+	++		+	++		I ++
332	CG5384	Usp14	USP14	+*	27405	110227		++	++		++	+		I ++
341	CG6385	Sardh	SARDH	+*	27601	108873		++	+		+	+		I +
345	CG6829	Dark	APAF1	+*	35122	100405		++	++		+	++		I ++
354	CG8091	Dronc	CASP2	++	23033	100424		++	++		++	++		I ++
357	CG9922	no name	HYPK	+*	35465	105294		++*	++		++	++		I ++*
373	CG7449	Hibris	NPHS1	++ / IA	40898	105913		++	++		++	++		I ++
378	CG10101	Ir84a	GRIA1	+	44548	101238		++	+		++	N		I +
423	CG34413	NKAIN	NKAIN	+ / N	102018	105893		++	+		++	N		I +
427	CG33197	Mbl	MBNL1	+*	28732	105486		++	++		+	+		I ++
440	CG8831	Nup54	NUP54	+	42153	103724		++*	++*		++	++		I ++*
442	CG8980	NiPp1	PPP1R8	+*	42176	108859		++	++		+	++		I ++
447	CG7250	Toll-6	TLRF	+*	27102	108907		+	++		N	+		I +
458	CG9932	no name	ZNF462	+*	45686	107846		++	++*		N	+		I +
486	CG42698	pdm3	POU6F1	+* / ND	30537	30538		++	++		+	+		I ++
505	CG14442	no name	ZNF821	+ / ND	17613	107485		N	++		+	++		I +
539	CG4804	Spn31A	SERPINA7	++	38018	107427		++*	++*		++	++		I ++*
598	CG12238	e(y)3	PHF10	+*	38637	105946		ND	++		++*	++		I +*
601	CG12848	no name	CHCHD1	+ / IA	31900	31902		+	+		+	+		I +
602	CG42245	MEP-1	--	+*	24533	24534		++*	++*		+	N		I +*
630	CG14472	poe	UBR4	++	17648	108296		++*	-*		++	++*		I +*
99	CG3117	no name	TPSAB1	-	2603	100423		-	-		-	-		R -
100	CG3763	Fbp2	HPGD	-*	33172	7764	33173	--*	N		N	N	-	R -*
109	CG6437	GlcT	UGCG	--	44912	108064		-	-		-	-		R -
123	CG11063	ajuba	LIMD1	--	38443	101993		--	--		--	-		R --
124	CG14804	Vps26	VPS26B	--	18396	110384		--	-*		-	NoF		R -*
143	CG6167	Pick1	PICK1	++	22268	104486		--*	--		-	--		R --*
367	CG33253	unidentified	unidentified	+*	6178	35685		IA	--			-		R --
719	CG8363	Papss	PAPSS1	--	110544	__		--*			-			R -*
725	CG12403	V-ATPase	ATP6V1A	-*	108701	__		--			NoF			R --
823	CG42666	prage	REXO1	-*	6921	103667		--	-*		NoF	NoF		R -*
